# Supplementary material for: Quantitative Analysis of Hepatitis C NS5A Viral Protein Dynamics on the ER Surface
Source: Viruses. 2018 Jan 8;10(1):28. doi: 10.3390/v10010028 (PMC5795441; doi:10.3390/v10010028)
Supplement: Supplementary file 1 [file viruses-10-00028-s001.zip]

Archive with 4 entries (3 files):
- movie-zip/
- movie-zip/S1_Video.avi
- movie-zip/S2_Video.avi
- movie-zip/S3_Video.avi
